# Supplementary material for: A Novel HGF/SF Receptor (MET) Agonist Transiently Delays the Disease Progression in an Amyotrophic Lateral Sclerosis Mouse Model by Promoting Neuronal Survival and Dampening the Immune Dysregulation
Source: Int J Mol Sci. 2020 Nov 12;21(22):8542. doi: 10.3390/ijms21228542 (PMC7696450; doi:10.3390/ijms21228542)
Supplement: Supplementary file 1 [file ijms-21-08542-s001.zip]

Archive with 1 entries (1 files):
- ijms-998513-supplementary.docx
